# Supplementary material for: Comparative Effects of Neurodynamic Slider and Tensioner Mobilization Techniques on Sympathetic Nervous System Function: A Randomized Controlled Trial
Source: J Clin Med. 2024 Aug 28;13(17):5098. doi: 10.3390/jcm13175098 (PMC11396284; doi:10.3390/jcm13175098)
Supplement: Supplementary file 1 [file jcm-13-05098-s001.zip]

Archive with 1 entries (1 files):
- jcm-3170837-supplementary.docx
